# Supplementary material for: 10-epi-Protectin DX and Resolvin D5n-3 DPA Attenuate Multi-Organ Inflammatory Injury in an LPS-Induced Murine Endotoxemia Model
Source: Int J Mol Sci. 2026 Apr 8;27(8):3356. doi: 10.3390/ijms27083356 (PMC13116450; doi:10.3390/ijms27083356)
Supplement: Supplementary file 1 [file ijms-27-03356-s001.zip]

Archive with 1 entries (1 files):
- ijms-4196627-supplementary.pdf
